# Supplementary material for: Pharmacological Inhibition of Endogenous Hydrogen Sulfide Attenuates Breast Cancer Progression
Source: Molecules. 2022 Jun 23;27(13):4049. doi: 10.3390/molecules27134049 (PMC9268373; doi:10.3390/molecules27134049)
Supplement: Supplementary file 1 [file molecules-27-04049-s001.zip]

Archive with 2 entries (2 files):
- Supplementary Materials.pdf
- Supplementary Table S1..xlsx
