# Supplementary material for: Pharmacological Inhibition of Endogenous Hydrogen Sulfide Attenuates Breast Cancer Progression
Source: Molecules. 2022 Jun 23;27(13):4049. doi: 10.3390/molecules27134049 (PMC9268373; doi:10.3390/molecules27134049)
Supplement: Supplementary file 1 [file molecules-27-04049-s001.zip › Supplementary Table S1..xlsx]

## Sheet: CSE
name	rank	score	probability	sas_points	surf_atoms	center_x	center_y	center_z	residue_ids	surf_atom_ids
pocket1	1	15.97	0.611	65	47	-21.7641	33.6885	-18.7002	A_114 A_117 A_157 A_159 A_161 A_187 A_189 A_190 A_207 A_209 A_211 A_212 A_221 A_339 A_340 A_355 A_89 A_90 A_91	505 506 507 508 509 511 515 516 517 518 683 686 687 688 689 704 1025 1026 1027 1039 1054 1057 1255 1256 1269 1270 1271 1272 1277 1278 1280 1413 1430 1431 1441 1442 1443 1451 1452 1521 1522 2470 2472 2473 2476 2477 2584
pocket2	2	3.65	0.07	45	24	-24.2991	23.9507	-4.689	A_102 A_103 A_120 A_124 A_125 A_128 A_130 A_95 A_98 A_99	541 561 564 566 570 571 572 573 574 593 600 733 735 773 776 798 799 800 801 802 803 804 805 816
pocket3	3	2.66	0.037	42	21	-1.4546	46.4048	-29.6632	A_10 A_11 A_14 A_267 A_270 A_271 A_274 A_293 A_308	1 9 11 13 38 40 1891 1892 1893 1918 1920 1921 1922 1923 1924 1929 1931 1950 1952 2104 2224
pocket4	4	2.32	0.027	39	18	-13.3308	53.3967	-13.2934	A_163 A_164 A_165 A_288 A_289 A_290 A_297 A_298 A_299 A_317 A_367	1068 1069 1075 1086 1087 2065 2066 2070 2079 2080 2081 2135 2141 2142 2150 2290 2292 2675
pocket5	5	2.05	0.02	29	16	-1.092	34.6153	-34.5141	A_14 A_15 A_17 A_18 A_19 A_194 A_20 A_263 A_264 A_267	35 44 61 71 82 86 87 1312 1314 1851 1852 1853 1856 1858 1864 1890
pocket6	6	2	0.019	6	11	-7.1178	43.9373	-18.7423	A_158 A_159 A_166 A_191 A_292 A_303 A_307	1034 1041 1042 1095 1096 1289 1290 2098 2184 2185 2220
pocket7	7	2	0.019	13	12	-23.3854	38.9502	-20.7323	A_114 A_212 A_339 A_340 A_341 A_355	687 689 1451 1452 2467 2470 2472 2473 2476 2477 2485 2584
pocket8	8	1.9	0.017	23	13	-1.1447	51.1753	-25.273	A_10 A_11 A_270 A_274 A_293 A_295 A_300 A_304	1 11 13 1923 1951 1952 2104 2118 2119 2160 2161 2192 2194
pocket9	9	1.62	0.011	27	17	-23.8664	36.4994	-28.5546	A_211 A_218 A_220 A_221 A_338 A_339 A_340 A_341 A_345 A_347	1440 1443 1496 1497 1498 1499 1500 1512 1522 2462 2466 2476 2477 2481 2511 2512 2526
pocket10	10	1.41	0.007	22	19	-16.5695	29.5592	-36.786	A_215 A_217 A_219 A_254 A_257 A_258 A_261	1479 1489 1490 1491 1492 1493 1494 1507 1508 1783 1787 1805 1807 1808 1810 1813 1814 1839 1840
pocket11	11	1.24	0.005	27	14	-22.8552	42.2203	-2.8492	A_111 A_118 A_122 A_134 A_360 A_363	659 660 713 754 841 844 845 846 848 2619 2642 2643 2644 2645

## Sheet: MPST
name	rank	score	probability	sas_points	surf_atoms	center_x	center_y	center_z	residue_ids	surf_atom_ids
pocket1	1	13.65	0.528	59	29	-35.004	-20.3346	-41.463	A_105 A_108 A_183 A_184 A_185 A_188 A_196 A_197 A_213 A_214 A_248 A_249 A_250 A_252 A_253 A_38	232 234 736 737 756 757 1336 1340 1344 1350 1354 1371 1372 1374 1440 1450 1562 1564 1566 1573 1840 1841 1842 1845 1850 1859 1862 1867 1868
pocket2	2	2.05	0.02	27	14	-42.1785	-33.4693	-41.9045	A_35 A_36 A_37 A_44 A_45 A_46 A_59 A_61 A_63	199 208 210 216 219 266 271 276 392 409 410 411 424 426
pocket3	3	1.63	0.011	28	14	-52.2211	-16.1014	-36.9971	A_163 A_164 A_165 A_274 A_278 A_282 A_70 A_72 A_75	479 480 495 497 525 1166 1170 1177 1180 1182 2015 2053 2054 2097
pocket4	4	1.52	0.009	26	22	-32.4763	-27.1071	-41.9175	A_104 A_105 A_108 A_37 A_38 A_40 A_43	220 222 224 228 231 232 234 246 247 254 256 721 725 726 727 736 737 752 753 754 756 757
pocket5	5	1.18	0.004	7	8	-41.314	-4.5423	-33.6575	A_172 A_176 A_178 A_179 A_180 A_206 A_207 A_208	1245 1277 1294 1303 1317 1514 1521 1528

## Sheet: CBS
name	rank	score	probability	sas_points	surf_atoms	center_x	center_y	center_z	residue_ids	surf_atom_ids
pocket1	1	20.63	0.73	137	78	-9.2621	22.9917	-18.5675	A_224 A_226 A_229 A_230 A_233 A_234 A_238 A_262 A_263 A_266 A_267 A_270 A_271 A_313 A_314 A_315 A_316 A_50 A_51 A_52 A_53 A_54 A_58 A_59 A_60 A_62 A_63 A_64 A_65 A_67 A_68	73 74 75 77 86 87 90 91 97 99 100 103 105 138 148 153 155 156 165 172 173 176 177 183 184 191 192 193 194 209 210 212 213 214 218 1436 1452 1453 1456 1473 1474 1475 1476 1485 1505 1506 1507 1509 1510 1511 1514 1519 1547 1715 1717 1739 1741 1750 1751 1752 1774 1777 1778 1784 1785 1787 2096 2099 2101 2102 2103 2109 2110 2115 2116 2119 2120 2122
pocket2	2	14.48	0.561	32	22	-1.4455	11.2515	-29.6166	A_118 A_119 A_149 A_228 A_254 A_256 A_257 A_258 A_260 A_305 A_306 A_349 A_373 A_375	596 605 606 835 1469 1665 1667 1675 1676 1679 1684 1686 1698 1699 1700 2034 2041 2382 2547 2549 2563 2564
pocket3	3	9.92	0.363	57	39	7.0073	4.4737	-24.0325	A_170 A_172 A_173 A_191 A_192 A_193 A_195 A_197 A_202 A_203 A_284 A_299 A_300 A_301 A_305 A_306 A_307 A_308 A_309	989 990 1007 1008 1009 1017 1151 1156 1163 1166 1186 1200 1241 1244 1246 1252 1254 1255 1876 1983 1988 1994 1997 2001 2003 2004 2031 2035 2038 2046 2048 2049 2053 2055 2059 2063 2064 2065 2066
pocket4	4	4.58	0.105	10	14	3.4128	11.3396	-26.7853	A_119 A_147 A_150 A_222 A_223 A_256 A_257 A_305 A_308	605 606 823 841 1419 1420 1429 1431 1676 1679 1684 1685 2034 2057
pocket5	5	3.58	0.068	50	24	5.1103	-12.9807	-52.2519	A_388 A_392 A_399 A_402 A_403 A_406 A_410 A_411 A_495 A_497 A_498 A_501	2671 2674 2708 2764 2785 2787 2788 2789 2796 2814 2815 2859 2862 2871 2873 3513 3514 3525 3527 3528 3531 3559 3560 3561
pocket6	6	2.74	0.039	57	29	-2.5784	28.5033	-31.1344	A_121 A_124 A_125 A_128 A_231 A_235 A_66 A_68 A_69 A_81 A_82 A_84	204 219 220 221 225 312 320 323 324 325 338 341 616 618 619 620 647 648 649 652 654 655 679 682 683 1490 1525 1526 1527
pocket7	7	2.24	0.025	33	19	2.3526	-8.9317	-63.4755	A_409 A_410 A_500 A_503 A_536 A_539 A_540 A_543	2845 2846 2848 2863 3547 3549 3551 3574 3576 3724 3725 3747 3749 3750 3751 3756 3781 3782 3783
pocket8	8	1.28	0.005	28	14	-10.3264	-6.4295	-39.3847	A_330 A_333 A_334 A_337 A_355 A_358 A_359 A_98 A_99	448 449 458 460 2244 2268 2277 2279 2303 2415 2435 2441 2443 2444
pocket9	9	1.22	0.005	26	15	11.9753	-1.6863	-36.3804	A_172 A_173 A_174 A_302 A_384 A_390 A_393 A_394	1002 1004 1005 1013 1019 2013 2638 2639 2640 2641 2686 2688 2717 2726 2727
pocket10	10	0.77	0.001	5	8	5.2469	1.3543	-36.4758	A_302 A_304 A_332 A_381 A_384	2009 2022 2030 2259 2261 2612 2614 2640
